# Supplementary material for: Assessing the Efficiency of Molecular Markers for the Species Identification of Gregarines Isolated from the Mealworm and Super Worm Midgut
Source: Microorganisms. 2018 Nov 27;6(4):119. doi: 10.3390/microorganisms6040119 (PMC6313518; doi:10.3390/microorganisms6040119)
Supplement: Supplementary file 1 [file microorganisms-06-00119-s001.zip]

Archive with 5 entries (4 files):
- Table S1.docx
- __MACOSX/
- __MACOSX/._Table S1.docx
- Table S2.docx
- __MACOSX/._Table S2.docx
